# Supplementary material for: Chemical Composition and Cytotoxic Activity of the Essential Oil and Oleoresins of In Vitro Micropropagated Ansellia africana Lindl: A Vulnerable Medicinal Orchid of Africa
Source: Molecules. 2021 Jul 28;26(15):4556. doi: 10.3390/molecules26154556 (PMC8347246; doi:10.3390/molecules26154556)
Supplement: Supplementary file 1 [file molecules-26-04556-s001.zip]

Archive with 1 entries (1 files):
- molecules-1279385-supplementary.pdf
